# Supplementary material for: Nanofiltration Mixed Matrix Membranes from Cellulose Modified with Zn-Based Metal–Organic Frameworks for the Enhanced Water Treatment from Heavy Metal Ions
Source: Polymers (Basel). 2023 Mar 7;15(6):1341. doi: 10.3390/polym15061341 (PMC10052156; doi:10.3390/polym15061341)
Supplement: Supplementary file 1 [file polymers-15-01341-s001.zip]

Archive with 1 entries (1 files):
- polymers-2221198-supplementary.pdf
